# Supplementary material for: MR-based follow-up after brachytherapy and proton beam therapy in uveal melanoma
Source: Neuroradiology. 2023 May 30;65(8):1271–85. doi: 10.1007/s00234-023-03166-1 (PMC10227806; doi:10.1007/s00234-023-03166-1)
Supplement: Supplementary file 2 — Supplementary file2 (CSV 5 KB) [file 234_2023_3166_MOESM2_ESM.csv]

Treatment	OD/OS	Pre MRI prominence (mm)	Pre US prominence (mm)	Pre TIC	Pre PWI outflow (%)	Pre PWI Relative peak intensity (%)	Pre ADC (10^-3mm2/sec)	3M MRI prominence (mm)	3M US prominence (mm)	3M TIC	3M PWI outflow (%)	3M PWI Relative peak intensity (%)	3M ADC (10^-3mm2/sec)	6M MRI prominence (mm)	6M US prominence (mm)	6M TIC	6M PWI outflow (%)	6M PWI Relative peak intensity (%)	6M ADC (10^-3mm2/sec)	12M MRI prominence (mm)	12M US prominence (mm)	12M TIC	12M PWI outflow (%)	12M PWI Relative peak intensity (%)	12M ADC (10^-3mm2/sec)
PBT	OD	11.9	11.9	Washout	20.2	119.0	1.01	10.2	11.6	Washout	5.263157894736842	95.0	1.05	3.6	Measurement not available	Progressive	-7.1	73.7	1.41	Lost to follow-up	Lost to follow-up	Lost to follow-up	Lost to follow-up	Lost to follow-up	Lost to follow-up
PBT	OD	8.1	7.7	Washout	44.1	85.0	0.84	7.9	7.7	Washout	22.807017543859654	58.2	0.94	7.0	7.4	Washout	40.0	30.6	0.95	7.2	6.3	Washout	18.8	80.0	1.18
PBT	OD	4.8	6.0	Plateau	0.0	45.0	1.1	5.4	Measurement not available	Plateau	-25.0	8.0	1.03	5.0	5.1	Plateau	-25.0	8.0	1.14	Lost to follow-up	Lost to follow-up	Lost to follow-up	Lost to follow-up	Lost to follow-up	Lost to follow-up
PBT	OS	4.6	5.1	Plateau	8.2	49.0	1.38	4.0	4.7	Plateau	30.555555555555557	72.0	1.02	2.6	4.0	Plateau	-15.4	61.9	1.29	2.1	3.7	Plateau	18.2	61.1	1.16
PBT	OS	13.4	13.3	Washout	24.3	74.0	0.89	13.1	14.2	Washout	24.096385542168683	43.2	0.83	11.9	12.6	Plateau	-7.7	26.0	0.97	12.0	11.5	Plateau	12.5	24.0	1.02
PBT	OS	12.7	11.5	Washout	0.0	56.8	0.99	9.7	12.0	Plateau	-10.389610389610406	39.5	1.25	10.1	11.7	Plateau	-31.2	42.1	0.96	10.5	10.2	Plateau	-16.9	34.2	1.03
PBT	OS	9.7	10.0	Washout	40.9	104.8	0.85	10.8	11.2	Washout	45.71428571428571	72.2	0.83	10.8	11.1	Washout	8.3	63.2	0.76	Tumorectomy	Tumorectomy	Tumorectomy	Tumorectomy	Tumorectomy	Tumorectomy
PBT	OD	8.1	8.5	Washout	64.0	52.6	0.97	8.3	8.3	Washout	35.849056603773576	55.2	1.1	8.0	8.0	Washout	17.9	28.6	1.02	6.5	6.1	Washout	26.1	23.0	0.99
PBT	OS	7.7	7.8	Washout	25.4	80.7	0.82	6.8	9.5	Plateau	0.0	65.0	0.95	Not available	Not available	Not available	Not available	Not available	Not available	2.0	2.9	Plateau	5.4	19.0	1.41
PBT	OD	9.5	9.4	Washout	47.9	140.4	0.99	9.8	10.3	Plateau	-15.384615384615389	61.9	0.91	8.2	8.8	Plateau	-2.9	79.5	0.96	7.1	7.9	PWI not available	PWI not available	PWI not available	0.86
PBT	OD	11.2	9.1	Washout	26.7	60.0	1.01	11.2	9.1	Plateau	-1.851851851851865	54.0	1.1	10.2	13.6	Progressive	-83.3	18.6	1.32	Lost to follow-up	Lost to follow-up	Lost to follow-up	Lost to follow-up	Lost to follow-up	Lost to follow-up
PBT	OS	7.2	7.4	Washout	51.3	175.6	1.01	5.3	6.4	Washout	43.750000000000014	94.1	0.78	5.5	5.9	Washout	26.5	89.5	0.79	6.8	7.5	Washout	20.8	60.0	0.96
PBT	OS	6.0	6.2	Washout	38.1	116.7	0.99	5.5	5.5	Plateau	10.000000000000009	95.2	1.13	4.3	4.6	Plateau	-7.1	73.7	1.28	4.2	4.6	Plateau	7.7	65.0	1.08
Ruthenium	OD	5.9	6.3	Washout	0.0	47.0	1.62	1.9	3.4	Plateau	-56.25	44.4	1.37	2.0	2.7	Plateau	6.3	45.7	1.98	Lost to follow-up	Lost to follow-up	Lost to follow-up	Lost to follow-up	Lost to follow-up	Lost to follow-up
Ruthenium	OD	3.4	4.0	Plateau	32.8	67.0	1.12	2.7	3.2	Progressive	-31.818181818181834	31.7	1.24	2.7	3.3	Progressive	-42.9	26.2	1.51	2.8	2.3	Progressive	-40.0	20.8	1.57
Ruthenium	OD	5.4	5.1	Washout	53.8	79.6	0.98	3.6	3.5	Plateau	3.125000000000001	62.7	1.06	2.9	3.5	Plateau	-1.4	35.4	1.05	3.0	3.3	Plateau	-5.3	50.0	1.23
Ruthenium	OS	5.7	5.5	Washout	48.4	90.5	1.2	3.5	3.5	Washout	26.923076923076923	52.0	1.25	2.8	3.3	Progressive	6.8	28.8	1.22	2.5	3.0	Plateau	0.0	56.6	1.42
Ruthenium	OD	4.7	5.6	Washout	72.2	89.8	0.94	2.3	5.4	Progressive	-71.87500000000003	29.6	1.13	2.1	4.0	Progressive	-47.5	38.1	0.95	Lost to follow-up	Lost to follow-up	Lost to follow-up	Lost to follow-up	Lost to follow-up	Lost to follow-up
Ruthenium	OS	4.1	5.3	Washout	53.8	260.0	1.37	3.2	4.5	Washout	33.33333333333333	195.0	1.46	2.6	3.5	Washout	34.8	115.0	1.33	2.4	3.0	Washout	12.6	103.0	1.46
Ruthenium	OS	2.4	2.5	Washout	57.3	96.5	1.36	2.8	2.7	Plateau	-21.250000000000018	72.7	1.81	1.7	2.3	Plateau	-44.4	112.5	too small	Lost to follow-up	Lost to follow-up	Lost to follow-up	Lost to follow-up	Lost to follow-up	Lost to follow-up
Ruthenium	OD	6.0	6.0	Washout	-17.6	125.3	1.3	3.3	4.5	Progressive	-107.69230769230771	68.4	1.48	2.8	3.4	Progressive	-44.6	62.1	1.7	2.1	2.6	Progressive	-41.7	60.0	0.78
Ruthenium	OD	5.6	6.1	Plateau	-28.6	36.8	0.9	2.5	2.3	Progressive	-52.17391304347828	62.2	0.93	1.8	2.3	Progressive	-69.2	61.9	too small	1.8	2.0	Progressive	-44.4	42.9	too small
Ruthenium	OD	2.3	2.8	PWI not available	PWI not available	PWI not available	1.31	1.9	2.4	Plateau	0.0	40.0	too small	1.7	2.3	Plateau	-4.3	57.5	too small	1.7	2.0	Plateau	-44.4	17.8	too small
Ruthenium	OD	2.5	3.1	Plateau	21.9	123.1	too small	2.3	2.9	Plateau	-34.54545454545455	137.5	too small	2.2	2.5	Plateau	0.0	45.6	too small	1.6	2.2	Plateau	-11.6	179.2	too small
Ruthenium	OS	6.3	5.5	Washout	51.6	163.2	1.11	1.5	1.8	Progressive	-92.70833333333334	48.0	too small	1.5	1.8	Progressive	-45.5	50.0	too small	1.5	1.7	Plateau	-14.3	63.0	too small
Ruthenium	OD	5.3	5.5	Washout	40.0	113.6	1.15	2.7	3.4	Plateau	-11.11111111111111	105.9	1.1	2.6	2.2	Progressive	-32.0	78.9	1.11	2.6	3.0	Progressive	-80.0	52.6	1.49
